# Supplementary material for: An integrative approach reveals a new species of flightless leaf beetle (Chrysomelidae: Suinzona) from South Korea
Source: Sci Rep. 2021 Apr 21;11:8595. doi: 10.1038/s41598-021-88011-2 (PMC8060373; doi:10.1038/s41598-021-88011-2)
Supplement: Supplementary file 1 — Supplementary Information [file 41598_2021_88011_MOESM1_ESM.xlsx]

## Sheet: Sheet1
Supplementary Information An integrative approach reveals a new species of flightless leaf beetle (Chrysomelidae: Suinzona) from South Korea Hee-Wook Cho* and Sang Ki Kim Department of Zoology, Nakdonggang National Institute of Biological Resources, Sangju, 37242, South Korea *Corresponding author Email: lampides@gmail.com
Supplementary Table S1. List of mitogenome and COI sequences used for the phylogenetic analysis.
Family	Subfamily (tribe)	Species	Collection location	Mitogenome		COI gene		Ref
				Length	GenBank No.	Symbol (inidivi.)	Haplotype GenBank No.
Chrysomelidae	Chrysomelinae (Chrysomelini)	Chrysomela populi	China: Beijing Mentougou, Sijiashui village	16588	MK049852	-	-	Nie et al., 2020
Chrysomelidae	Chrysomelinae (Chrysomelini)	Gastrophysa poligoni	Russia	17277	MK049855	-	-	Nie et al., 2020
Chrysomelidae	Chrysomelinae (Chrysomelini)	Hydrothassa fairmairei	Spain: Serra dos Ancares (Lugo)	16886	KX943429	-	-	Gomez-Rodriguez et al., 2015
Chrysomelidae	Chrysomelinae (Chrysomelini)	Phaedon tumidulus	Spain: Arribes del Duero (Salamanca)	17501	KX943499	-	-	Gomez-Rodriguez et al., 2015
Chrysomelidae	Chrysomelinae (Chrysomelini)	Phratora sp.	Russia	16776	MK049854	-	-	Nie et al., 2020
Chrysomelidae	Chrysomelinae (Chrysomelini)	Phratora vulgatissima	Spain: Fragas do Eume (A Coruña)	17099	KX943459	-	-	Gomez-Rodriguez et al., 2015
Chrysomelidae	Chrysomelinae (Chrysomelini)	Plagiosterna aenea	Spain: Macizo Central (Ourense)	16012	KX943416	-	-	Gomez-Rodriguez et al., 2015
Chrysomelidae	Chrysomelinae (Doryphorini)	Chrysolina rufoaenea	Spain: Arribes del Duero (Salamanca)	16397	KX943457	-	-	Gomez-Rodriguez et al., 2015
Chrysomelidae	Chrysomelinae (Doryphorini)	Chrysolina sp.	Unknown	16703	JX412783	-	-	Unpublished
Chrysomelidae	Chrysomelinae (Entomoscelini)	Colaspidema barbarum	Spain: Jerez de los Caballeros (Badajoz)	16522	KX943484	-	-	Gomez-Rodriguez et al., 2015
Chrysomelidae	Chrysomelinae (Entomoscelini)	Entomoscelis adonidis	Spain: Arribes del Duero (Zamora)	16353	KX943493	-	-	Gomez-Rodriguez et al., 2015
Chrysomelidae	Chrysomelinae (Entomoscelini)	Suinzona cyrtonoides	Japan: Ehime, Kamiukena, Kumakogen, Wakayama	15523	MW544035	KM (4)	MW577174–MW577176	This study
Chrysomelidae	Chrysomelinae (Entomoscelini)	Suinzona borowieci	South Korea: Gangwon Prov., Taebaek, Hwangji-dong, Mt. Hambaeksan	16272	MW489361	TB (9)	MW577177	This study
Chrysomelidae	Chrysomelinae (Entomoscelini)	Suinzona borowieci	South Korea: Gyeongbuk Prov., Yecheon, Bomun-myeon, Mt. Hakgasan	17476	MW544036	YC (7)	MW577178–MW577179	This study
Chrysomelidae	Chrysomelinae (Entomoscelini)	Suinzona borowieci	South Korea: Gyeongbuk Prov., Yeongyang, Cheonggi-myeon, Mt. Irwolsan	16572	MW489362	YY(18)	MW577180–MW577182	This study
Chrysomelidae	Chrysomelinae (Entomoscelini)	Potaninia assamensis	China: Yunnan prov. Xinhua, GUZHOU For. Park	13977	MW577173	-	-	This study
Chrysomelidae	Chrysomelinae (Gonioctenini)	Gonioctena aegrota	Spain: Jerez de los Caballeros (Badajoz)	16978	KX943420	-	-	Gomez-Rodriguez et al., 2015
Chrysomelidae	Chrysomelinae (Gonioctenini)	Gonioctena leprieuri	Spain: Macizo Central (Ourense)	16034	KX943354	-	-	Gomez-Rodriguez et al., 2015
Chrysomelidae	Galerucinae	Altica fragariae	China: Beijing, Mentougou, Sijiashui village	16220	MH477597	-	-	Nie et al., 2020
Chrysomelidae	Galerucinae	Tegyrius keralaensis	India: Kerala vellagani	15353	MF960112	-	-	Gomez-Rodriguez et al., 2015
